# Supplementary material for: Preemptive Striking in Individual and Group Conflict
Source: PLoS One. 2016 May 5;11(5):e0154859. doi: 10.1371/journal.pone.0154859 (PMC4858290; doi:10.1371/journal.pone.0154859)
Supplement: S1 Dataset — (XLSX) [file pone.0154859.s001.xlsx]

## Sheet: Sheet1
Condition	Number	Male	Me Cond	Ptn Cond	Practice	Attack	Time	Win	Reward
1vs1	Desk1	1	Individual	Individual	OK	0	0	0	500
1vs1	Desk2	1	Individual	Individual	OK	0	0	0	500
1vs1	Desk1	0	Individual	Individual	OK	1	636	-1	100
1vs1	Desk2	1	Individual	Individual	OK	1	350	1	400
1vs1	Desk1	1	Individual	Individual	OK	0	30027	0	500
1vs1	Desk2	1	Individual	Individual	OK	0	30055	0	500
1vs1	Desk3	1	Individual	Individual	OK	0	30040	-1	100
1vs1	Desk4	1	Individual	Individual	OK	1	497	1	400
1vs1	Desk1	0	Individual	Individual	OK	0	30044	0	500
1vs1	Desk2	1	Individual	Individual	OK	1	613	-1	100
1vs1	Desk3	0	Individual	Individual	OK	0	30070	0	500
1vs1	Desk4	1	Individual	Individual	OK	1	209	1	400
1vs1	Desk1	0	Individual	Individual	OK	0	30049	-1	100
1vs1	Desk2	1	Individual	Individual	OK	1	293	1	400
1vs1	Desk3	1	Individual	Individual	OK	1	724	-1	100
1vs1	Desk4	0	Individual	Individual	OK	1	1297	1	400
1vs1	Desk1	1	Individual	Individual	OK	0	30064	0	500
1vs1	Desk2	1	Individual	Individual	OK	0	30055	0	500
1vs1	Desk3	1	Individual	Individual	OK	0	30047	0	500
1vs1	Desk4	1	Individual	Individual	OK	0	30051	0	500
1vs3	Desk1	1	Individual	Group	OK	0	30047	0	500
1vs3	Desk2	0	Individual	Group	OK	0	30049	-1	100
1vs3	Desk3	1	Group	Individual	OK	1	52	1	400
1vs3	Desk4	0	Group	Individual	OK	0	30045	0	500
1vs3	Desk1	1	Individual	Group	OK	0	30048	-1	100
1vs3	Desk2	1	Individual	Group	OK	1	222	1	400
1vs3	Desk3	1	Group	Individual	OK	0	30036	-1	100
1vs3	Desk4	1	Group	Individual	OK	1	556	1	400
1vs3	Desk1	1	Individual	Group	OK	0	30042	-1	100
1vs3	Desk2	1	Individual	Group	OK	0	30037	-1	100
1vs3	Desk3	1	Group	Individual	OK	1	728	1	400
1vs3	Desk4	1	Group	Individual	OK	1	751	1	400
1vs3	Desk1	1	Individual	Group	OK	0	30096	-1	100
1vs3	Desk2	0	Individual	Group	OK	0	30043	-1	100
1vs3	Desk3	1	Group	Individual	OK	1	270	1	400
1vs3	Desk4	1	Group	Individual	OK	1	755	1	400
1vs3	Desk1	1	Individual	Group	OK	0	30046	-1	100
1vs3	Desk2	1	Individual	Group	OK	0	30064	-1	100
1vs3	Desk3	1	Group	Individual	OK	1	251	1	400
1vs3	Desk4	1	Group	Individual	OK	1	529	1	400
1vs3	Desk1	0	Individual	Group	OK	0	30046	-1	100
1vs3	Desk2	1	Individual	Group	OK	0	30062	0	500
1vs3	Desk3	1	Group	Individual	OK	0	30056	0	500
1vs3	Desk4	1	Group	Individual	OK	1	311	1	400
1vs3	Desk1	0	Individual	Group	OK	1	366	1	400
1vs3	Desk2	0	Individual	Group	OK	0	30056	-1	100
1vs3	Desk3	1	Group	Individual	OK	0	30054	-1	100
1vs3	Desk4	1	Group	Individual	OK	1	610	1	400
1vs3	Desk1	1	Individual	Group	OK	0	30049	-1	100
1vs3	Desk2	0	Individual	Group	OK	1	423	1	400
1vs3	Desk3	0	Group	Individual	OK	1	508	-1	100
1vs3	Desk4	0	Group	Individual	OK	1	349	1	400
1vs3	Desk1	1	Individual	Group	OK	0	30054	-1	100
1vs3	Desk2	1	Individual	Group	OK	1	404	1	400
1vs3	Desk3	1	Group	Individual	OK	1	223	1	400
1vs3	Desk4	1	Group	Individual	OK	0	30047	-1	100
1vs3	Desk1	1	Individual	Group	OK	0	30048	-1	100
1vs3	Desk2	0	Individual	Group	OK	0	30078	-1	100
1vs3	Desk3	1	Group	Individual	OK	1	299	1	400
1vs3	Desk4	1	Group	Individual	OK	1	325	1	400
3vs3	Desk1	0	Group	Group	OK	0	30054	0	500
3vs3	Desk2	1	Group	Group	OK	0	30041	0	500
3vs3	Desk1	1	Group	Group	OK	0	30042	0	500
3vs3	Desk2	0	Group	Group	OK	0	30048	0	500
3vs3	Desk1	0	Group	Group	OK	0	30056	0	500
3vs3	Desk2	1	Group	Group	OK	0	30066	0	500
3vs3	Desk1	0	Group	Group	OK	0	30077	-1	100
3vs3	Desk2	1	Group	Group	OK	1	330	1	400
3vs3	Desk1	0	Group	Group	OK	1	311	1	400
3vs3	Desk2	1	Group	Group	OK	1	337	-1	100
3vs3	Desk1	1	Group	Group	OK	0	30054	-1	100
3vs3	Desk2	1	Group	Group	OK	1	200	1	400
3vs3	Desk1	1	Group	Group	OK	0	30055	-1	100
3vs3	Desk2	0	Group	Group	OK	1	106	1	400
3vs3	Desk1	1	Group	Group	OK	0	30058	0	500
3vs3	Desk2	1	Group	Group	OK	0	30062	0	500
3vs3	Desk1	0	Group	Group	OK	1	579	-1	100
3vs3	Desk2	1	Group	Group	OK	1	357	1	400
3vs3	Desk1	0	Group	Group	OK	0	30054	-1	100
3vs3	Desk2	1	Group	Group	OK	1	709	1	400
3vs3	Desk1	1	Group	Group	OK	0	30427	0	500
3vs3	Desk2	1	Group	Group	OK	0	30431	0	500
3vs3	Desk1	1	Group	Group	OK	1	138	1	400
3vs3	Desk2	0	Group	Group	OK	0	30430	-1	100
3vs3	Desk1	1	Group	Group	OK	1	446	1	400
3vs3	Desk2	0	Group	Group	OK	1	635	-1	100
3vs3	Desk1	1	Group	Group	OK	0	30433	0	500
3vs3	Desk2	1	Group	Group	OK	0	30431	0	500
3vs3	Desk1	1	Group	Group	OK	1	112	1	400
3vs3	Desk2	1	Group	Group	OK	0	30432	-1	100
3vs3	Desk1	0	Group	Group	OK	1	912	1	400
3vs3	Desk2	0	Group	Group	OK	0	30430	-1	100
1vs1	Desk1	1	Individual	Individual	OK	1	460	-1	100
1vs1	Desk2	1	Individual	Individual	OK	1	411	1	400
1vs1	Desk3	1	Individual	Individual	OK	0	30432	0	500
1vs1	Desk4	1	Individual	Individual	OK	0	30432	0	500
1vs1	Desk1	1	Individual	Individual	OK	1	579	1	400
1vs1	Desk2	1	Individual	Individual	OK	1	576	1	400
1vs1	Desk3	0	Individual	Individual	OK	0	30431	-1	100
1vs1	Desk4	0	Individual	Individual	OK	0	30445	-1	100
1vs1	Desk1	1	Individual	Individual	OK	0	30427	-1	100
1vs1	Desk2	0	Individual	Individual	OK	1	618	1	400
1vs1	Desk3	0	Individual	Individual	OK	0	30430	0	500
1vs1	Desk4	1	Individual	Individual	OK	0	30426	0	500
1vs1	Desk1	1	Individual	Individual	OK	0	30433	-1	100
1vs1	Desk2	1	Individual	Individual	OK	1	408	1	400
1vs1	Desk3	0	Individual	Individual	OK	1	1011	1	400
1vs1	Desk4	1	Individual	Individual	OK	0	30428	-1	100
1vs1	Desk1	1	Individual	Individual	OK	1	647	1	400
1vs1	Desk2	0	Individual	Individual	OK	0	30432	0	500
1vs1	Desk3	0	Individual	Individual	OK	0	30431	-1	100
1vs1	Desk4	1	Individual	Individual	OK	0	30428	0	500
1vs1	Desk1	1	Individual	Individual	OK	1	514	1	400
1vs1	Desk2	0	Individual	Individual	OK	0	30433	-1	100
1vs3	Desk1	1	Group	Individual	OK	0	30431	0	500
1vs3	Desk2	0	Group	Individual	OK	1	606	1	400
1vs3	Desk3	1	Individual	Group	OK	0	30428	-1	100
1vs3	Desk4	0	Individual	Group	OK	0	30429	0	500
1vs3	Desk1	0	Group	Individual	OK	1	118	1	400
1vs3	Desk2	0	Group	Individual	OK	1	435	1	400
1vs3	Desk3	1	Individual	Group	OK	0	30428	-1	100
1vs3	Desk4	0	Individual	Group	OK	0	30436	-1	100
1vs3	Desk1	0	Group	Individual	OK	1	453	1	400
1vs3	Desk2	0	Group	Individual	OK	1	366	1	400
1vs3	Desk3	1	Individual	Group	OK	0	30429	-1	100
1vs3	Desk4	1	Individual	Group	OK	0	30431	-1	100
1vs3	Desk1	1	Group	Individual	OK	1	744	-1	100
1vs3	Desk2	1	Group	Individual	OK	1	55	1	400
1vs3	Desk3	1	Individual	Group	OK	1	568	1	400
1vs3	Desk4	0	Individual	Group	OK	0	30437	-1	100
1vs3	Desk1	1	Group	Individual	OK	1	522	1	400
1vs3	Desk2	1	Group	Individual	OK	1	484	-1	100
1vs3	Desk3	1	Individual	Group	OK	0	30427	-1	100
1vs3	Desk4	1	Individual	Group	OK	1	418	1	400
1vs3	Desk1	1	Group	Individual	OK	1	412	1	400
1vs3	Desk2	1	Group	Individual	OK	1	209	1	400
1vs3	Desk3	1	Individual	Group	OK	0	30435	-1	100
1vs3	Desk4	0	Individual	Group	OK	0	30430	-1	100
1vs3	Desk1	1	Group	Individual	OK	1	462	-1	100
1vs3	Desk2	1	Group	Individual	OK	0	30428	-1	100
1vs3	Desk3	1	Individual	Group	OK	1	73	1	400
1vs3	Desk4	1	Individual	Group	OK	1	12611	1	400
1vs3	Desk1	1	Group	Individual	OK	0	30431	0	500
1vs3	Desk2	1	Group	Individual	OK	1	304	1	400
1vs3	Desk3	0	Individual	Group	OK	0	30429	0	500
1vs3	Desk4	1	Individual	Group	OK	0	30432	-1	100
1vs1	Desk1	0	Individual	Individual	OK	1	1397	-1	100
1vs1	Desk2	0	Individual	Individual	OK	1	547	1	400
1vs1	Desk3	1	Individual	Individual	OK	0	30440	-1	100
1vs1	Desk4	0	Individual	Individual	OK	1	600	1	400
1vs1	Desk1	0	Individual	Individual	OK	0	30430	-1	100
1vs1	Desk2	1	Individual	Individual	OK	0	30430	0	500
1vs1	Desk3	0	Individual	Individual	OK	0	30430	0	500
1vs1	Desk4	1	Individual	Individual	OK	1	550	1	400
1vs3	Desk1	1	Group	Individual	OK	0	30429	0	500
1vs3	Desk2	0	Group	Individual	OK	1	800	1	400
1vs3	Desk3	1	Individual	Group	OK	0	30429	-1	100
1vs3	Desk4	0	Individual	Group	OK	0	30428	0	500
1vs3	Desk1	1	Group	Individual	OK	1	286	-1	100
1vs3	Desk2	1	Group	Individual	OK	0	30430	0	500
1vs3	Desk3	0	Individual	Group	OK	0	30430	0	500
1vs3	Desk4	1	Individual	Group	OK	1	210	1	400
1vs3	Desk1	0	Group	Individual	OK	0	30428	-1	100
1vs3	Desk2	1	Group	Individual	OK	1	322	1	400
1vs3	Desk3	1	Individual	Group	OK	1	109	1	400
1vs3	Desk4	1	Individual	Group	OK	1	998	-1	100
1vs3	Desk1	1	Group	Individual	OK	1	30422	-1	100
1vs3	Desk2	1	Group	Individual	OK	0	30430	-1	100
1vs3	Desk3	1	Individual	Group	OK	1	332	1	400
1vs3	Desk4	1	Individual	Group	OK	1	423	1	400
1vs3	Desk1	1	Group	Individual	OK	1	180	1	400
1vs3	Desk2	1	Group	Individual	OK	1	845	-1	100
1vs3	Desk3	0	Individual	Group	OK	1	805	1	400
1vs3	Desk4	1	Individual	Group	OK	0	30430	-1	100
1vs3	Desk1	1	Group	Individual	OK	0	30430	-1	100
1vs3	Desk2	1	Group	Individual	OK	1	525	1	400
1vs3	Desk3	1	Individual	Group	OK	1	197	1	400
1vs3	Desk4	1	Individual	Group	OK	1	1036	-1	100
3vs3	Desk1	1	Group	Group	OK	0	30428	0	500
3vs3	Desk2	0	Group	Group	OK	0	30432	0	500
3vs3	Desk1	0	Group	Group	OK	1	486	1	400
3vs3	Desk2	1	Group	Group	OK	0	30429	-1	100
3vs3	Desk1	0	Group	Group	OK	0	30428	0	500
3vs3	Desk2	1	Group	Group	OK	0	30432	0	500
3vs3	Desk1	0	Group	Group	OK	0	30429	-1	100
3vs3	Desk2	1	Group	Group	OK	1	238	1	400
3vs3	Desk1	0	Group	Group	OK	1	282	1	400
3vs3	Desk2	0	Group	Group	OK	0	30429	-1	100
3vs3	Desk1	1	Group	Group	OK	1	138	1	400
3vs3	Desk2	0	Group	Group	OK	1	519	-1	100
3vs3	Desk1	1	Group	Group	OK	1	310	1	400
3vs3	Desk2	0	Group	Group	OK	1	490	-1	100
3vs3	Desk1	0	Group	Group	OK	0	30428	0	500
3vs3	Desk2	0	Group	Group	OK	0	30429	0	500
1vs3	Desk1	1	Group	Individual	OK	0	30431	0	500
1vs3	Desk2	0	Group	Individual	OK	1	447	1	400
1vs3	Desk3	0	Individual	Group	OK	1	793	-1	100
1vs3	Desk4	0	Individual	Group	OK	0	30429	0	500
3vs3	Desk1	0	Group	Group	OK	1	322	-1	100
3vs3	Desk2	1	Group	Group	OK	1	130	1	400
